# Supplementary material for: Skeletal Muscle Ultrasonography and Muscle Fitness Relationships: Effects of Scanning Plane and Echogenicity Correction
Source: Muscles. 2023 Mar 23;2(2):109–18. doi: 10.3390/muscles2020010 (PMC12225479; doi:10.3390/muscles2020010)
Supplement: Supplementary file 1 [file muscles-02-00010-s001.zip]

Archive with 1 entries (1 files):
- muscles-2244808-supplementary.pdf
